# Supplementary material for: The Abbreviated Science Anxiety Scale: Psychometric properties, gender differences and associations with test anxiety, general anxiety and science achievement
Source: PLoS One. 2021 Feb 12;16(2):e0245200. doi: 10.1371/journal.pone.0245200 (PMC7880483; doi:10.1371/journal.pone.0245200)
Supplement: S1 Data — (XLSX) [file pone.0245200.s001.xlsx]

## Sheet: Study1_Data summary
Gender	Grade	Age	Achievement	SLA	SEA	SA	social_derogation	cognitive_obstruction	physiological_tenseness	TA_Total	GA_SUM		Gender	Grade	Age	Achievement	SLA	SEA	SA	social_derogation	cognitive_obstruction	physiological_tenseness	TA_Total	GA_SUM		Gender	Grade	Age	Achievement	SLA	SEA	SA	social_derogation	cognitive_obstruction	physiological_tenseness	TA_Total	GA_SUM		Gender	Grade	Age	Achievement	SLA	SEA	SA	social_derogation	cognitive_obstruction	physiological_tenseness	TA_Total
1	7	12	65	22	12	34	15	12	11	38	2.33333		1	8	13	57.5	16	20	36	26	14	13	53	2		1	9	14	91.25	25	20	45	5	4	3	12	0.444444		1	10	16	95	5	7	12	5	4	3	12
1	7	12	100	5	4	9	10	12	13	35	0.555556		1	8	13	70	18	17	35	10	13	6	29	1.88889		1	9	15	100	7	11	18	6	5	9	20	0.444444		1	10	15	75	5	20	25	25	19	18	62
1	7	12	100	6	8	14	13	9	6	28	0.555556		1	8	13	100	5	11	16	5	4	17	26	0.555556		1	9	14	75	10	14	24	25	9	11	45	0.777778		1	10	15	100	5	4	9	8	4	3	15
1	7	12	70	14	9	23	14	16	10	40	0.333333		1	8	14	80	9	4	13	5	4	5	14	0.333333		1	9	14	90	9	9	18	12	16	12	40	0.444444		1	10	16	95	5	4	9	5	4	3	12
1	7	12	97.5	5	8	13	5	4	6	15	0.333333		1	8	13	85	11	12	23	24	8	6	38	1		1	9	14	88.75	7	7	14	6	5	10	21	1.33333		1	10	15	87.5	11	10	21	24	10	11	45
1	7	13	97.5	14	9	23	12	18	8	38	1.55556		1	8	13	100	6	4	10	12	7	6	25	0.111111		1	9	14	92.5	8	10	18	10	9	10	29	1.66667		1	10	15	70	19	12	31	18	11	12	41
1	7	12	95	5	4	9	15	19	8	42	0.333333		1	8	13	92.5	5	15	20	6	6	10	22	2.22222		1	9	14	77.5	5	6	11	13	19	16	48	0.666667		1	10	16	87.5	8	7	15	6	4	3	13
1	7	13	82.5	18	5	23	5	8	8	21	1.66667		1	8	12	92.5	11	11	22	16	14	15	45	1.88889		1	9	14	80	9	6	15	7	15	15	37	1		1	10	17	85	11	6	17	12	15	7	34
1	7	12	97.5	7	14	21	10	7	12	29	0.888889		1	8	14	95	8	11	19	9	8	10	27	1		1	9	14	82.5	17	11	28	13	13	15	41	0.888889		1	10	15	97.5	5	4	9	5	4	3	12
1	7	12	98.75	17	14	31	5	9	7	21	0.555556		1	8	13	85	7	12	19	8	8	13	29	1.77778		1	9	14	50	19	20	39	25	17	15	57	2.11111		1	10	18	50	17	13	30	16	14	15	45
1	7	13	100	5	10	15	6	4	8	18	0.222222		1	8	14	80	18	11	29	16	8	14	38	1.66667		1	9	14	85	13	14	27	10	16	16	42	2.11111		1	10	16	95	5	11	16	14	9	10	33
1	7	11	85	6	8	14	17	14	11	42	1.55556		1	8	13	95	5	7	12	16	18	4	38	1.11111		1	9	14	76.25	9	9	18	15	16	8	39	0.444444		1	10	15	90	7	9	16	12	7	12	31
1	7	13	95	11	13	24	15	19	8	42	0.555556		1	8	13	95	15	16	31	9	12	7	28	1.66667		1	9	13	65	14	16	30	16	10	13	39	1.77778		1	10	15	90	11	6	17	26	9	17	52
1	7	12	95	6	7	13	21	18	3	42	0.777778		1	8	13	95	5	6	11	13	14	5	32	1.33333		1	9	15	92.5	6	8	14	9	6	4	19	1.11111		1	10	15	92.5	8	12	20	10	13	18	41
1	7	12	100	5	9	14	7	5	5	17	0.222222		1	8	14	95	10	4	14	5	4	3	12	0.333333		1	9	15	75	5	16	21	18	11	16	45	0.888889		1	10	15	92.5	7	8	15	6	6	12	24
1	7	13	100	5	7	12	10	16	14	40	1.11111		1	8	13	90	5	6	11	13	14	5	32	1.33333		1	9	14	80	8	10	18	12	20	9	41	1.22222		1	10	18	77.5	15	17	32	18	13	9	40
1	7	12	85	8	9	17	9	6	10	25	1.33333		1	8	13	91.25	7	16	23	8	8	11	27	0.333333		1	9	14	87.5	9	9	18	20	17	12	49	1.77778		1	10	15	100	5	5	10	9	4	3	16
1	7	11	98.75	7	8	15	10	7	8	25	0.888889		1	8	13	87.5	9	8	17	11	19	7	37	1.66667		1	9	14	85	8	14	22	24	24	11	59	2.44444		1	10	15	95	17	15	32	7	10	10	27
1	7	12	98.75	5	10	15	22	12	15	49	1.22222		1	8	13	90	15	9	24	9	19	15	43	1.44444		1	9	15	82.5	6	9	15	13	14	11	38	1.33333		1	10	16	65	18	16	34	21	18	18	57
1	7	12	95	6	8	14	7	17	8	32	0.777778		1	8	13	97.5	13	12	25	20	12	15	47	1.11111		1	9	14	75	7	17	24	11	5	10	26	1.77778		1	10	15	72.5	13	14	27	5	9	7	21
1	7	13	65	13	15	28	21	5	11	37	1.33333		1	8	13	97.5	5	5	10	7	5	5	17	1.33333		1	9	14	97.5	5	10	15	12	4	4	20	1.88889		1	10	18	62.5	8	15	23	21	15	3	39
1	7	12	75	7	12	19	6	16	17	39	1.66667		1	8	12	95	13	16	29	22	15	16	53	1.55556		1	9	15	57.5	21	15	36	6	5	9	20	0.888889		1	10	15	57.5	17	15	32	20	10	18	48
1	7	12	67.5	25	20	45	27	19	13	59	2.66667		1	8	13	63.75	6	9	15	13	4	8	25	0.888889		1	9	14	98.75	6	7	13	20	7	16	43	1.11111		1	10	15	50	15	19	34	9	7	18	34
1	7	12	75	9	13	22	5	7	5	17	0.111111		1	8	13	75	16	16	32	21	9	17	47	2.33333		1	9	14	92.5	6	9	15	5	7	16	28	0.555556		1	10	15	87.5	11	8	19	10	7	3	20
1	7	12	97.5	6	12	18	18	11	15	44	1.33333		1	8	12	85	18	14	32	5	5	15	25	2.22222		1	9	14	88.75	8	11	19	6	12	5	23	0.222222		1	10	15	75	9	8	17	5	14	4	23
1	7	12	100	5	13	18	22	6	5	33	1.33333		1	8	13	97.5	13	16	29	20	5	17	42	1.44444		1	9	14	87.5	5	11	16	7	8	15	30	1.77778		1	10	15	92.5	9	9	18	16	5	14	35
1	7	12	87.5	16	14	30	6	14	18	38	0.888889		1	8	13	55	14	15	29	19	15	10	44	2.77778		1	9	14	98.75	6	11	17	16	7	12	35	1.44444		1	10	17	50	13	19	32	9	9	18	36
1	7	12	100	6	11	17	7	10	6	23	1.22222		1	8	13	90	6	9	15	5	4	18	27	1.66667		1	9	14	80	7	19	26	17	10	6	33	1.66667		1	10	15	80	7	11	18	18	15	13	46
1	7	11	90	5	7	12	6	11	8	25	0.888889		1	8	14	90	5	8	13	8	7	10	25	1.22222		1	9	15	100	5	5	10	6	5	9	20	0.555556		1	10	15	90	5	5	10	8	18	10	36
1	7	13	92.5	14	10	24	8	7	5	20	0.555556		1	8	13	75	10	9	19	5	4	3	12	0.666667		1	9	14	100	5	9	14	5	10	15	30	1		1	10	15	62.5	23	20	43	25	16	14	55
1	7	12	90	13	9	22	11	9	6	26	2		1	8	13	86.25	14	9	23	16	17	12	45	0.777778		1	9	14	50	23	19	42	15	4	11	30	1.66667		1	10	15	88.75	14	15	29	6	19	14	39
1	7	12	87.5	7	8	15	13	19	8	40	1.11111		1	8	14	88.75	8	4	12	5	4	3	12	1		1	9	14	100	14	6	20	7	6	6	19	0.444444		1	10	15	85	17	14	31	11	10	11	32
1	7	12	92.5	10	15	25	28	16	7	51	1.33333		1	8	13	92.5	6	7	13	9	7	5	21	0.333333		1	9	14	82.5	6	10	16	8	9	4	21	1.11111		1	10	15	87.5	11	10	21	17	19	12	48
1	7	12	95	8	12	20	18	13	8	39	0.444444		1	8	13	90	10	7	17	16	5	3	24	1.88889		1	9	14	75	6	5	11	13	4	5	22	1.22222		1	10	16	80	19	18	37	8	16	18	42
1	7	12	100	19	9	28	22	12	18	52	2.88889		1	8	13	85	7	8	15	5	7	15	27	1.77778		1	9	15	85	7	8	15	15	11	6	32	1.44444		1	10	17	80	19	18	37	26	7	17	50
1	7	12	87.5	7	10	17	24	21	15	60	2		1	8	14	80	17	20	37	23	19	18	60	2.22222		1	9	14	50	7	7	14	9	10	18	37	3		1	10	16	92.5	7	10	17	5	7	8	20
1	7	13	75	15	19	34	29	6	18	53	1.55556		1	8	13	70	12	14	26	8	19	16	43	2.44444		1	9	14	98.75	6	10	16	12	7	12	31	2.55556		1	10	15	72.5	16	18	34	21	9	17	47
1	7	12	100	5	4	9	6	5	3	14	0.444444		1	8	13	97.5	9	11	20	22	24	9	55	2		1	9	14	80	10	8	18	8	14	4	26	0.555556		1	10	16	95	5	11	16	12	5	15	32
1	7	12	70	7	10	17	30	4	18	52	1.22222		1	8	13	85	7	7	14	6	8	7	21	0.444444		1	9	13	91.25	16	20	36	10	19	17	46	1.88889		1	10	15	91.25	5	7	12	8	7	4	19
1	7	14	98.75	9	9	18	15	6	16	37	1.66667		1	8	13	95	8	4	12	5	5	7	17	0.777778		1	9	16	60	19	15	34	25	10	17	52	2.22222		1	10	15	57.5	22	20	42	25	18	14	57
1	7	12	96.25	7	6	13	11	4	3	18	0.222222		1	8	13	100	6	6	12	6	9	11	26	1.88889		1	9	15	97.5	5	8	13	8	4	5	17	0.444444		1	10	15	85	14	18	32	21	12	17	50
1	7	12	87.5	13	10	23	17	18	8	43	1.55556		1	8	14	75	7	12	19	11	13	10	34	0.777778		1	9	15	75	5	15	20	6	15	15	36	1.11111		1	10	15	100	8	11	19	5	7	16	28
1	7	12	90	8	9	17	15	14	13	42	0.666667		1	8	14	75	6	9	15	11	8	5	24	0.888889		1	9	14	80	15	16	31	14	13	13	40	1.55556		1	10	15	82.5	6	8	14	7	7	3	17
1	7	12	92.5	7	6	13	17	18	18	53	0.666667		1	8	13	100	5	6	11	5	4	5	14	0.666667		1	9	14	66.25	16	17	33	18	9	10	37	1.66667		1	10	15	96.25	7	4	11	8	6	11	25
1	7	12	50	25	20	45	20	15	13	48	2.66667		1	8	14	72.5	14	14	28	17	15	11	43	2.11111		1	9	14	90	16	12	28	25	10	8	43	1.11111		1	10	15	90	5	11	16	10	7	17	34
1	7	11	97.5	9	14	23	23	20	7	50	1		1	8	13	57.5	14	16	30	11	14	8	33	1.77778		1	9	14	87.5	6	15	21	24	12	3	39	1.44444		1	10	17	95	9	12	21	30	7	17	54
1	7	12	97.5	6	4	10	28	16	14	58	1.22222		1	8	13	50	15	18	33	13	13	18	44	1.55556		1	9	14	55	21	19	40	24	15	15	54	2		1	10	15	50	22	20	42	21	14	13	48
1	7	13	70	19	18	37	9	4	18	31	2.33333		1	8	14	87.5	7	14	21	13	21	13	47	1		1	9	14	78.75	6	5	11	6	5	6	17	0.888889		1	10	16	90	13	14	27	12	14	7	33
1	7	12	50	5	6	11	10	8	6	24	0.777778		1	8	13	87.5	9	13	22	11	11	15	37	0.888889		1	9	14	100	5	8	13	23	5	15	43	1.88889		1	10	16	100	16	19	35	19	13	14	46
1	7	12	80	14	17	31	28	13	11	52	1.88889		1	8	14	50	17	20	37	25	15	16	56	2.11111		1	9	14	90	6	15	21	21	17	18	56	2.77778		1	10	16	90	13	15	28	13	16	8	37
1	7	12	93.75	7	5	12	16	15	11	42	2.11111		1	8	14	85	7	12	19	5	17	13	35	0.666667		1	9	15	90	7	10	17	11	4	6	21	1		1	10	16	95	15	14	29	15	8	6	29
1	7	12.5	83.75	7	7	14	14	9	18	41	1.55556		1	8	13	82.5	10	14	24	15	14	16	45	1.22222		1	9	14	77.5	10	17	27	7	14	4	25	1.22222		1	10	16	75	9	7	16	10	9	8	27
1	7	12	88.75	15	10	25	13	12	15	40	0.777778		1	8	14	95	11	15	26	9	4	5	18	0.333333		1	9	14	90	9	13	22	7	10	10	27	0.666667		1	10	15	60	22	20	42	26	10	13	49
1	7	12	67.5	12	13	25	13	10	18	41	1.55556		1	8	13	95	6	12	18	8	4	16	28	0.555556		1	9	14	95	11	7	18	15	17	11	43	2.22222		1	10	17	95	8	8	16	15	9	14	38
1	7	12	100	5	4	9	5	4	3	12	0.111111		1	8	13	85	18	12	30	18	10	15	43	0.666667		1	9	14	62.5	20	19	39	23	16	16	55	2		1	10	15	92.5	7	9	16	14	12	9	35
1	7	12	57.5	14	16	30	30	11	18	59	2.77778		1	8	13	62.5	16	18	34	11	14	8	33	1.55556		1	9	14	70	7	9	16	18	21	14	53	2.22222		1	10	15	65	20	20	40	24	16	15	55
1	7	11	100	12	5	17	28	11	18	57	0.333333		1	8	13	90	6	9	15	5	9	11	25	1.88889		1	9	14	90	10	17	27	9	6	11	26	1.33333		1	10	15	75	22	14	36	5	9	7	21
1	7	12.5	100	9	4	13	30	24	18	72	2.44444		1	8	13	92.5	16	18	34	8	13	11	32	1.77778		1	9	14	98.75	7	7	14	6	4	3	13	0.777778		1	10	15	97.5	5	4	9	8	14	18	40
1	7	12	97.5	9	9	18	10	5	8	23	0.888889		1	8	14	75	15	18	33	14	16	6	36	1.66667		1	9	14	100	5	13	18	15	4	16	35	0.888889		1	10	16	85	15	13	28	6	15	18	39
1	7	12	80	5	5	10	11	5	9	25	0.222222		1	8	13	60	16	17	33	12	7	5	24	0.888889		1	9	14	77.5	17	9	26	17	14	12	43	1.11111		1	10	15	75	9	15	24	11	15	3	29
1	7	12	95	9	19	28	5	14	15	34	2.66667		1	8	13	90	6	14	20	27	11	11	49	0.555556		1	9	14	97.5	5	12	17	5	8	6	19	0.666667		1	10	15	90	5	12	17	12	9	14	35
1	7	12	95	13	12	25	14	14	11	39	2		1	8	13	96.25	16	12	28	16	8	12	36	1.55556		1	9	14	98.75	6	7	13	5	4	10	19	1.88889		1	10	16	75	10	7	17	8	11	8	27
1	7	12	95	9	11	20	16	23	17	56	1.11111		1	8	14	62.5	18	17	35	25	17	14	56	2		1	9	14	97.5	5	4	9	5	9	4	18	0.333333		1	10	15	85	6	16	22	16	16	16	48
1	7	12	50	24	17	41	25	21	16	62	2.55556		1	8	14	100	25	20	45	10	4	13	27	2.11111		1	9	14	95	5	5	10	6	7	8	21	1.55556		1	10	16	50	16	17	33	28	11	15	54
1	7	12	80	9	14	23	26	18	18	62	1.88889		1	8	13	65	22	13	35	12	14	9	35	1		1	9	14	67.5	11	11	22	13	8	10	31	1.33333		1	10	16	92.5	7	6	13	5	10	8	23
1	7	12	95	9	9	18	5	6	8	19	0.777778		1	8	13	85	5	7	12	11	9	11	31	2.44444		1	9	14	95	7	5	12	6	4	4	14	0.333333		1	10	15	50	20	20	40	25	16	15	56
1	7	12	100	5	4	9	13	8	6	27	0.111111		1	8	13	82.5	5	6	11	10	8	10	28	1		1	9	14	85	9	19	28	17	4	18	39	2.66667		1	10	16	100	7	9	16	8	16	11	35
1	7	12	98.75	11	9	20	28	24	8	60	1.22222		1	8	13	95	12	16	28	14	7	13	34	2.33333		1	9	14	92.5	6	16	22	12	10	18	40	2		1	10	15	70	11	18	29	24	12	18	54
1	7	12	100	5	4	9	5	4	3	12	0.555556		1	8	13	55	5	20	25	7	13	17	37	0.777778		1	9	14	96.25	12	9	21	5	10	15	30	1		1	10	16	62.5	22	18	40	17	14	12	43
1	7	12	87.5	11	16	27	18	15	8	41	1.11111		1	8	13	75	9	10	19	15	13	14	42	0.888889		1	9	14	75	13	19	32	20	5	15	40	2		1	10	15	75	17	15	32	22	10	18	50
1	7	13	92.5	9	13	22	16	17	6	39	1.77778		1	8	14	96.25	14	17	31	6	7	6	19	0.555556		1	9	14	90	7	7	14	30	4	3	37	0.666667		1	10	16	62.5	6	10	16	13	14	15	42
1	7	13	100	5	9	14	5	9	18	32	1.44444		1	8	13	95	15	7	22	24	22	8	54	1.77778		1	9	14	75	10	11	21	22	16	12	50	1.77778		1	10	15	75	23	15	38	5	5	16	26
1	7	13	67.5	25	19	44	22	21	16	59	2.44444		1	8	14	98.75	6	5	11	15	4	5	24	0.555556		1	9	14	65	21	19	40	29	18	17	64	2.11111		1	10	15	70	9	11	20	12	10	8	30
1	7	12	80	15	7	22	5	15	3	23	2		1	8	13	97.5	8	11	19	28	19	15	62	1.77778		1	9	14	67.5	8	12	20	16	9	10	35	0.777778		1	10	15	67.5	17	14	31	28	11	18	57
1	7	13	98.75	5	5	10	6	4	3	13	0.555556		1	8	13	96.25	5	10	15	16	10	13	39	1.22222		1	9	14	75	18	17	35	8	6	10	24	0.888889		1	10	16	97.5	5	4	9	5	4	3	12
1	7	12	75	11	13	24	28	24	6	58	1.88889		1	8	13	85	22	19	41	26	19	16	61	2.11111		1	9	14	75	16	12	28	6	16	17	39	0.888889		1	10	15	55	20	20	40	26	19	14	59
1	7	12	96.25	5	6	11	21	4	8	33	0.777778		1	8	13	75	16	13	29	7	8	7	22	2		1	9	15	98.75	7	7	14	29	5	6	40	0.444444		1	10	15	92.5	9	10	19	5	9	3	17
1	7	13	92.5	5	6	11	5	4	3	12	0.222222		1	8	13	77.5	12	17	29	11	12	3	26	0.444444		1	9	14	91.25	6	8	14	10	6	9	25	0.666667		1	10	15	100	7	16	23	14	11	18	43
1	7	13	95	7	9	16	19	12	18	49	2.66667		1	8	13	96.25	8	10	18	8	10	10	28	2.77778		1	9	14	80	7	6	13	5	5	9	19	0.333333		1	10	15	97.5	5	9	14	5	4	3	12
1	7	12	82.5	8	14	22	19	21	6	46	1.66667		1	8	13	87.5	13	11	24	17	18	13	48	0.777778		1	9	15	65	19	15	34	5	9	14	28	1.44444		1	10	15	90	9	17	26	13	7	18	38
1	7	12	50	24	18	42	23	17	15	55	2.77778		1	8	13	75	9	18	27	19	15	18	52	1.66667		1	9	14	86.25	12	11	23	27	15	12	54	2.22222		1	10	15	100	5	5	10	8	4	3	15
2	7	13	87.5	8	11	19	7	14	6	27	1.44444		1	8	13	90	7	11	18	10	8	8	26	1.22222		1	9	17	67.5	12	7	19	5	11	16	32	1.44444		1	10	15	60	21	20	41	24	10	16	50
2	7	12	75	12	13	25	8	11	9	28	1.66667		1	8	13	70	23	20	43	22	17	18	57	2.22222		1	9	14	92.5	9	5	14	30	4	16	50	1.66667		1	10	15	80	18	13	31	24	9	12	45
2	7	14	85	24	19	43	7	4	16	27	0.777778		1	8	13	91.25	8	10	18	12	11	10	33	1.88889		1	9	14	96.25	5	8	13	5	7	9	21	0.444444		1	10	15	67.5	13	16	29	11	15	12	38
2	7	12	85	15	12	27	12	7	4	23	1		1	8	14	75	23	17	40	23	21	15	59	1.88889		1	9	13	95	7	12	19	15	18	16	49	1.66667		1	10	15	82.5	11	13	24	28	21	13	62
2	7	14	78.75	8	6	14	9	8	6	23	0.333333		1	8	13	78.75	12	8	20	10	15	8	33	0.777778		1	9	14	85	18	20	38	26	15	16	57	2.22222		1	10	15	90	7	10	17	19	12	15	46
2	7	12	77.5	7	5	12	6	8	4	18	1.22222		1	8	13	90	5	6	11	5	4	13	22	0.555556		1	9	13	85	8	9	17	16	12	11	39	1		1	10	15	70	21	15	36	8	10	13	31
2	7	12	90	7	4	11	7	4	3	14	1.66667		1	8	13	96.25	16	12	28	24	12	12	48	1.11111		1	9	14	81.25	10	10	20	11	12	8	31	0.777778		1	10	15	85	6	14	20	13	11	14	38
2	7	12	92.5	9	4	13	6	7	6	19	0.333333		1	8	13	77.5	7	14	21	12	20	18	50	2.33333		1	9	14	70	20	13	33	10	9	18	37	1.22222		1	10	15	67.5	14	17	31	15	12	16	43
2	7	13	90	7	6	13	8	5	6	19	1.22222		1	8	13	75	5	4	9	5	4	4	13	1.55556		1	9	14	75	7	17	24	11	4	15	30	1.77778		1	10	15	92.5	12	8	20	15	12	16	43
2	7	12	57.5	7	6	13	9	5	7	21	1.22222		1	8	13	87.5	5	4	9	5	4	4	13	1.88889		1	9	14	90	5	9	14	14	18	6	38	0.666667		1	10	15	55	23	20	43	24	17	12	53
2	7	13	100	11	10	21	26	20	12	58	1.33333		1	8	13	90	16	18	34	23	17	18	58	2.22222		1	9	15	96.25	5	14	19	7	4	13	24	0.777778		1	10	16	75	23	16	39	28	20	18	66
2	7	13	85	14	7	21	11	10	12	33	0.444444		1	8	13	80	20	20	40	25	21	18	64	1		1	9	14	96.25	5	9	14	14	14	6	34	0.666667		2	10	16	75	9	15	24	22	19	14	55
2	7	12	67.5	12	15	27	11	14	12	37	1.33333		1	8	12	93.75	6	12	18	19	5	14	38	1.88889		1	9	14	85	12	16	28	10	12	5	27	0.888889		2	10	15	95	5	4	9	5	8	8	21
2	7	14	65	16	10	26	10	10	16	36	1.44444		1	8	13	98.75	6	11	17	14	17	15	46	0.777778		1	9	13	85	7	17	24	16	9	6	31	1		2	10	15	70	12	15	27	9	17	14	40
2	7	13	100	8	5	13	5	4	7	16	1.11111		1	8	14	87.5	7	10	17	16	17	10	43	0.777778		1	9	14	98.75	9	14	23	17	4	8	29	0.888889		2	10	16	75	8	5	13	6	7	5	18
2	7	12	90	14	8	22	17	17	15	49	1.77778		1	8	13	80	6	14	20	24	12	17	53	2.77778		1	9	14	66.25	6	7	13	8	4	4	16	1.11111		2	10	16	75	15	12	27	13	14	6	33
2	7	13	75	8	9	17	9	10	5	24	2.88889		1	8	13	98.75	13	14	27	5	5	13	23	1		1	9	14	93.75	5	13	18	6	8	14	28	0.666667		2	10	17	100	15	15	30	17	13	3	33
2	7	12	92.5	7	10	17	5	4	3	12	0.444444		1	8	13	78.75	5	17	22	30	9	18	57	2.33333		1	9	15	93.75	9	12	21	8	10	15	33	1.11111		2	10	16	82.5	10	8	18	5	19	3	27
2	7	12	100	5	4	9	5	4	3	12	1.55556		2	8	13	85	13	11	24	9	7	8	24	1		1	9	14	86.25	10	12	22	10	10	10	30	1.11111		2	10	15	90	8	14	22	7	15	17	39
2	7	13	100	5	7	12	10	4	3	17	0.444444		2	8	13	72.5	8	10	18	12	6	9	27	1		1	9	14	85	7	8	15	6	16	13	35	1.77778		2	10	15	95	8	11	19	10	19	6	35
2	7	12	87.5	9	10	19	13	4	6	23	1.22222		2	8	14	90	9	10	19	13	6	7	26	0.888889		1	9	14	100	7	8	15	27	8	15	50	0.444444		2	10	16	80	14	11	25	10	13	7	30
2	7	13	93.75	7	10	17	8	5	6	19	0.777778		2	8	13	92.5	7	9	16	30	4	12	46	2		1	9	15	82.5	6	4	10	30	5	3	38	0.333333		2	10	15	77.5	12	10	22	15	24	6	45
2	7	12	90	6	16	22	11	4	4	19	1		2	8	13	90	5	9	14	5	6	6	17	0.888889		2	9	15	80	10	10	20	5	4	3	12	0.333333		2	10	15	95	5	8	13	5	5	5	15
2	7	13	87.5	12	14	26	15	15	5	35	1		2	8	13	90	7	9	16	5	4	5	14	0.555556		2	9	14	90	7	7	14	5	6	4	15	0.666667		2	10	16	75	9	14	23	26	14	10	50
2	7	12	98.75	7	4	11	5	4	4	13	1.11111		2	8	13	50	6	12	18	5	16	8	29	1.33333		2	9	16	72.5	19	17	36	27	15	13	55	1.11111		2	10	15	80	6	5	11	5	5	3	13
2	7	13	96.25	6	5	11	8	8	7	23	0.444444		2	8	14	95	7	9	16	11	8	8	27	0.777778		2	9	14	85	8	19	27	5	5	16	26	1.44444		2	10	16	90	5	5	10	25	16	5	46
2	7	12	87.5	13	6	19	8	6	5	19	0.666667		2	8	15	80	7	12	19	13	13	13	39	1.88889		2	9	14	97.5	6	10	16	22	16	14	52	1.88889		2	10	15	77.5	9	13	22	11	8	12	31
2	7	12	95	8	10	18	9	9	15	33	1.88889		2	8	13	85	10	13	23	9	9	6	24	1.44444		2	9	14	66.25	14	12	26	22	14	14	50	1.22222		2	10	15	100	13	11	24	19	22	16	57
2	7	12	90	10	12	22	13	15	8	36	0.777778		2	8	14	87.5	19	18	37	18	15	18	51	1.77778		2	9	14	65	11	14	25	7	9	3	19	0.444444		2	10	17	50	9	10	19	7	7	6	20
2	7	13	87.5	5	6	11	10	8	6	24	0.333333		2	8	14	67.5	9	8	17	10	13	16	39	1.55556		2	9	14	60	25	20	45	23	14	14	51	2.33333		2	10	17	85	14	6	20	5	4	3	12
2	7	13	57.5	15	12	27	12	6	6	24	1.44444		2	8	14	90	7	12	19	18	17	9	44	1.55556		2	9	14	50	16	16	32	9	18	10	37	1.33333		2	10	15	60	12	20	32	16	8	13	37
2	7	12	75	18	16	34	10	7	4	21	1.33333		2	8	14	73.75	7	8	15	16	14	11	41	1.88889		2	9	15	90	6	8	14	19	4	3	26	3		2	10	16	65	17	15	32	12	5	9	26
2	7	13	85	10	9	19	18	17	6	41	1.11111		2	8	14	85	15	16	31	20	9	14	43	1		2	9	16	75	14	10	24	30	12	14	56	1.66667		2	10	17	50	18	13	31	20	18	13	51
2	7	13	70	14	10	24	18	8	7	33	1.22222		2	8	14	85	5	11	16	15	8	8	31	0.444444		2	9	14	60	25	20	45	13	11	9	33	2.22222		2	10	15	85	9	4	13	23	12	12	47
2	7	13	70	5	9	14	15	12	3	30	0.333333		2	8	13	90	10	7	17	5	4	3	12	0.555556		2	9	16	72.5	13	10	23	6	19	5	30	1.33333		2	10	16	67.5	12	7	19	5	6	3	14
2	7	12	85	8	10	18	20	11	10	41	0.333333		2	8	13	95	5	5	10	5	4	3	12	0.333333		2	9	14	90	5	4	9	8	4	6	18	0.333333		2	10	16	90	7	4	11	5	4	3	12
2	7	12	75	8	9	17	11	8	3	22	2		2	8	13	87.5	13	14	27	12	13	12	37	1.22222		2	9	16	95	17	20	37	14	4	18	36	0.666667		2	10	16	75	11	6	17	13	7	8	28
2	7	12	95	5	4	9	6	4	3	13	0.222222		2	8	13	95	5	6	11	6	5	4	15	0.444444		2	9	15	70	10	8	18	16	18	7	41	1		2	10	15	90	6	4	10	5	5	5	15
2	7	12	75	15	13	28	8	5	4	17	2.66667		2	8	14	90	7	10	17	30	17	18	65	1.55556		2	9	15	70	5	8	13	6	23	5	34	0.777778		2	10	16	65	19	18	37	20	10	12	42
2	7	13	72.5	10	14	24	20	10	3	33	1.44444		2	8	13	86.25	9	10	19	5	4	10	19	0.444444		2	9	15	80	8	9	17	5	24	3	32	2.66667		2	10	16	80	7	8	15	7	4	3	14
2	7	12	95	6	4	10	10	4	4	18	2.22222		2	8	14	75	12	13	25	12	14	5	31	1.22222		2	9	14	96.25	8	6	14	10	22	5	37	1.11111		2	10	16	90	5	4	9	9	4	5	18
2	7	12	75	11	9	20	14	9	6	29	1.44444		2	8	17	80	17	12	29	15	19	11	45	1.55556		2	9	14	92.5	5	7	12	10	8	5	23	0.333333		2	10	16	62.5	10	9	19	11	5	13	29
2	7	13	67.5	6	9	15	5	4	3	12	0.777778		2	8	13	96.25	5	6	11	5	4	5	14	0.666667		2	9	15	77.5	6	10	16	11	14	7	32	0.888889		2	10	16	77.5	9	8	17	16	24	14	54
2	7	15	82.5	14	13	27	28	13	9	50	1.66667		2	8	13	93.75	5	6	11	10	4	10	24	1.33333		2	9	15	72.5	8	5	13	10	4	6	20	0.333333		3	10	16	80	7	11	18	7	8	4	19
2	7	13	95	12	14	26	5	4	7	16	1.22222		2	8	13	92.5	5	4	9	5	4	3	12	0.444444		2	9	14	65	10	15	25	16	16	9	41	2.11111		2	10	16	75	15	7	22	7	13	15	35
2	7	12	91.25	5	4	9	5	4	3	12	1.77778		2	8	13	95	6	6	12	12	10	7	29	1		2	9	14	95	7	12	19	15	17	12	44	0.777778		2	10	16	75	16	15	31	8	14	14	36
2	7	13	97.5	7	9	16	13	4	12	29	0.444444		2	8	14	87.5	17	15	32	8	4	11	23	0.888889		2	9	14	90	7	4	11	11	6	9	26	2.66667		2	10	17	90	9	7	16	12	10	3	25
2	7	13	65	23	20	43	22	8	7	37	2.33333		2	8	13	87.5	7	5	12	24	4	10	38	0.777778		2	9	14	72.5	9	16	25	22	14	6	42	2.11111		2	10	15	87.5	11	8	19	10	12	8	30
2	7	13	80	7	8	15	13	18	7	38	1.88889		2	8	13	90	6	6	12	7	4	6	17	1.11111		2	9	15	72.5	8	7	15	8	5	5	18	1.11111		2	10	15	67.5	18	9	27	26	17	17	60
2	7	13	85	11	8	19	12	14	9	35	1		2	8	13	80	5	6	11	5	4	3	12	0		2	9	15	82.5	7	9	16	10	16	11	37	0.333333		2	10	16	80	11	14	25	27	14	8	49
2	7	13	90	10	7	17	11	8	12	31	0.777778		2	8	13	70	6	5	11	5	8	3	16	0		2	9	14	85	7	10	17	25	16	9	50	1.22222		2	10	16	70	13	11	24	19	13	16	48
2	7	12	97.5	5	9	14	5	4	3	12	0.333333		2	8	14	96.25	5	5	10	5	5	6	16	0.222222		2	9	14	57.5	25	20	45	20	12	15	47	2.11111		2	10	15	70	16	19	35	10	11	17	38
2	7	12	100	5	5	10	6	5	3	14	0.444444		2	8	13	85	5	5	10	5	4	3	12	0		2	9	14	80	5	4	9	10	6	4	20	0.444444		2	10	15	90	5	4	9	11	5	3	19
2	7	12	90	6	6	12	5	4	6	15	0.111111		2	8	14	78.75	6	12	18	7	7	11	25	1.66667		2	9	14	72.5	5	5	10	15	16	9	40	0.333333		2	10	15	62.5	14	19	33	26	11	14	51
2	7	12	90	5	11	16	5	4	3	12	0.777778		2	8	13	82.5	5	11	16	6	7	12	25	0.555556		2	9	15	50	5	6	11	25	5	17	47	0.555556		2	10	16	62.5	12	16	28	17	14	16	47
2	7	12	85	10	11	21	9	4	4	17	1.22222		2	8	14	82.5	7	8	15	10	7	9	26	0.888889		2	9	14	93.75	5	9	14	15	17	8	40	0.666667		2	10	15	77.5	12	6	18	29	15	17	61
2	7	14	97.5	8	5	13	11	5	6	22	1.66667		2	8	14	90	8	10	18	6	10	17	33	1.44444		2	9	15	90	17	15	32	21	11	18	50	2.44444		2	10	15	60	16	18	34	5	12	14	31
2	7	13	90	5	9	14	12	9	10	31	1.22222		2	8	14	97.5	5	7	12	16	4	5	25	0.666667		2	9	14	86.25	19	13	32	22	11	6	39	0.666667		2	10	15	92.5	11	13	24	11	11	14	36
2	7	12	87.5	24	18	42	5	6	17	28	0.555556		2	8	14	92.5	6	7	13	7	9	10	26	0.888889		2	9	14	92.5	18	14	32	25	18	3	46	1.22222		2	10	15	75	9	6	15	7	8	13	28
2	7	13	87.5	9	8	17	28	18	17	63	1.66667		2	8	13	96.25	8	9	17	6	6	12	24	2.33333		2	9	14	87.5	9	15	24	8	9	4	21	0.444444		2	10	15	70	8	9	17	8	5	8	21
2	7	13	95	5	4	9	26	15	18	59	2		2	8	15	97.5	6	5	11	26	22	12	60	1		2	9	14	85	6	10	16	10	7	12	29	0.888889		2	10	16	80	7	6	13	9	8	6	23
2	7	13	85	10	7	17	13	6	7	26	1.77778		2	8	14	92.5	10	11	21	6	8	7	21	1		2	9	15	70	11	15	26	26	21	18	65	2.55556		2	10	16	90	5	7	12	18	11	5	34
2	7	13	80	8	11	19	17	6	7	30	0.888889		2	8	13	95	5	4	9	5	4	3	12	0		2	9	18	75	8	7	15	5	9	8	22	1.11111		2	10	16	62.5	18	11	29	5	4	3	12
2	7	13	80	8	7	15	10	6	6	22	0.777778		2	8	14	98.75	7	11	18	5	4	11	20	0.777778		2	9	15	85	10	8	18	6	10	8	24	1.66667		2	10	15	55	18	17	35	26	13	9	48
2	7	12	75	15	10	25	5	6	6	17	1.55556		2	8	13	56.25	11	9	20	8	9	14	31	1.22222		2	9	14	75	11	8	19	10	8	6	24	1.88889		2	10	15	97.5	5	7	12	16	22	11	49
2	7	12	90	5	6	11	6	4	3	13	0.555556		2	8	13	81.25	7	8	15	17	9	7	33	1.55556		2	9	15	98.75	5	8	13	26	5	12	43	1.11111		2	10	15	80	6	7	13	6	4	6	16
2	7	13	80	7	10	17	13	6	15	34	1.33333		2	8	14	76.25	15	15	30	12	8	11	31	1.33333		2	9	13	85	6	11	17	12	13	12	37	0.777778		2	10	16	85	13	5	18	8	12	3	23
2	7	12	80	9	13	22	14	14	3	31	1.77778		2	8	14	86.25	6	11	17	11	5	11	27	1.33333		2	9	14	80	10	10	20	5	18	7	30	1.33333		2	10	16	90	5	12	17	8	12	15	35
2	7	13	82.5	9	6	15	15	5	4	24	1		2	8	13	88.75	6	10	16	12	6	12	30	1.11111		2	9	15	95	7	12	19	19	23	9	51	0.555556		2	10	15	75	5	7	12	5	4	3	12
2	7	12	85	5	4	9	5	4	3	12	0.222222		2	8	14	62.5	17	15	32	5	6	3	14	0.777778		2	9	15	95	8	12	20	12	18	14	44	0.666667		2	10	16	65	9	18	27	5	6	8	19
2	7	12	100	5	4	9	5	4	3	12	0.333333		2	8	13	75	8	12	20	17	9	13	39	1.88889		2	9	14	95	5	8	13	11	7	6	24	0.444444		2	10	16	75	8	11	19	10	9	15	34
2	7	12	75	12	7	19	10	9	8	27	1.33333		2	8	13	80	14	13	27	8	18	6	32	0.555556		2	9	14	65	21	20	41	26	17	15	58	2.33333		2	10	15	85	8	11	19	10	16	15	41
2	7	13	70	9	13	22	17	14	9	40	1.77778		2	8	14	75	15	9	24	15	9	8	32	2.11111		2	9	14	80	6	7	13	15	8	7	30	1.44444		2	10	15	92.5	8	7	15	9	8	4	21
2	7	12	70	10	7	17	17	8	9	34	1.66667		2	8	13	80	7	11	18	7	14	7	28	0.666667		2	9	15	100	5	9	14	9	4	11	24	2.44444		2	10	16	70	16	10	26	5	4	3	12
2	7	12	90	5	7	12	8	4	7	19	1.44444		2	8	15	67.5	17	16	33	12	17	17	46	1.11111		2	9	15	97.5	6	7	13	5	4	8	17	2.55556		2	10	15	70	17	9	26	16	16	13	45
2	7	12	100	5	4	9	6	5	5	16	0.333333		2	8	13	90	5	5	10	6	4	3	13	0.222222		2	9	15	80	8	15	23	20	4	15	39	0.888889		2	10	16	50	22	13	35	24	12	16	52
2	7	13	95	10	8	18	30	4	7	41	0.555556		2	8	13	65	9	17	26	25	24	12	61	2		2	9	15	92.5	15	17	32	8	7	13	28	1.44444		2	10	16	87.5	5	6	11	5	4	6	15
2	7	13	100	9	5	14	6	4	4	14	0.888889		2	8	15	75	10	10	20	8	7	12	27	1.66667		2	9	14	92.5	9	11	20	12	5	5	22	1.55556		2	10	15	75	6	7	13	8	5	5	18
2	7	12	70	10	9	19	9	5	6	20	0.777778		2	8	14	77.5	17	15	32	5	9	5	19	0.888889		2	9	14	87.5	7	14	21	10	7	6	23	0.888889		2	10	15	83.75	8	11	19	17	5	12	34
2	7	15	80	16	8	24	10	8	10	28	0.888889		2	8	15	82.5	15	17	32	8	8	15	31	2.44444		2	9	14	87.5	13	11	24	8	7	6	21	0.888889		2	10	15	86.25	17	18	35	13	12	12	37
2	7	12	98.75	13	13	26	25	8	10	43	0.888889		2	8	13	57.5	10	15	25	26	9	17	52	2.11111		2	9	13	100	6	7	13	6	4	7	17	0.555556		2	10	15	75	14	10	24	5	9	5	19
2	7	12	92.5	7	9	16	16	16	14	46	1.11111		2	8	14	75	7	11	18	26	19	7	52	1.11111		2	9	14	92.5	5	6	11	16	8	8	32	1.55556		2	10	17	70	10	8	18	16	13	11	40
2	7	12	93.75	6	7	13	19	4	8	31	0.666667		2	8	13	67.75	7	14	21	10	18	15	43	1		2	9	14	85	5	9	14	16	7	5	28	1		2	10	15	87.5	5	4	9	6	4	5	15
													2	8	15	50	18	19	37	29	8	15	52	0.333333		2	9	14	82.5	9	6	15	29	6	6	41	1.44444		2	10	16	98.75	10	13	23	9	4	10	23
													2	8	13	87.5	6	12	18	11	10	3	24	0.555556		2	9	14	80	6	8	14	12	8	7	27	0.666667		2	10	16	75	11	13	24	7	11	12	30
													2	8	13	75	12	12	24	5	4	3	12	2.66667		2	9	14	82.5	5	4	9	7	7	5	19	0.444444		2	10	16	80	14	16	30	12	12	14	38
																										2	9	13	96.25	25	20	45	13	9	9	31	0.666667		2	10	16	80	12	5	17	11	18	9	38
																										2	9	14	82.5	8	11	19	12	21	4	37	0.888889		2	10	15	75	5	4	9	10	5	6	21
																										2	9	16	90	5	4	9	5	4	3	12	0.333333		2	10	15	98.75	5	4	9	5	4	7	16
																										2	9	14	90	7	10	17	8	5	3	16	2.22222		2	10	15	85	15	8	23	5	5	4	14
																										2	9	14	90	20	16	36	15	11	6	32	1.55556		2	10	16	75	12	10	22	9	13	6	28
																										2	9	15	72.5	6	9	15	11	7	7	25	0.666667		2	10	16	50	15	18	33	28	19	11	58
																										2	9	14	81.25	6	4	10	15	12	10	37	0.777778		2	10	15	65	13	10	23	15	11	7	33
																										2	9	14	93.75	10	10	20	5	8	4	17	0.444444		2	10	16	75	17	10	27	6	7	6	19
																										2	9	14	80	10	10	20	18	8	9	35	0.888889		2	10	15	80	15	12	27	20	12	12	44
																										2	9	14	80	5	8	13	10	7	5	22	0.666667		2	10	15	50	22	4	26	5	4	3	12
																										2	9	15	75	7	10	17	5	7	3	15	0.333333		2	10	19	90	9	5	14	9	9	6	24
																										2	9	14	65	5	4	9	5	7	7	19	0.333333		2	10	15	85	6	4	10	8	4	3	15
																										2	9	14	97.5	5	5	10	30	22	18	70	2		2	10	15	70	11	9	20	8	6	10	24
																										2	9	15	75	8	9	17	23	22	8	53	0.777778		2	10	16	80	12	14	26	5	15	10	30
																										2	9	15	90	21	12	33	22	21	15	58	1		2	10	16	80	12	6	18	5	7	6	18
																										2	9	14	85	20	9	29	24	15	10	49	1.44444		2	10	17	75	17	14	31	26	20	18	64
																										2	9	14	87.5	7	13	20	11	4	4	19	0.888889		2	10	16	50	15	17	32	24	20	18	62
																										2	9	15	90	6	6	12	5	4	3	12	0.111111		2	10	15	85	7	7	14	7	10	3	20
																										2	9	15	87.5	9	8	17	23	22	14	59	2.22222		2	10	15	75	18	10	28	11	8	6	25
																										2	9	14	75	14	10	24	25	8	15	48	2.66667		2	10	16	65	18	15	33	5	6	8	19
																										2	9	14	97.5	5	8	13	13	6	9	28	0.111111		2	10	18	85	9	15	24	25	13	7	45
																																							2	10	15	85	7	7	14	6	9	8	23
																																							2	10	16	75	9	11	20	8	9	12	29
																																							2	10	15	95	8	7	15	8	4	4	16
[truncated: 1 more columns]

## Sheet: Study2_data summary
Gender	Grade	Age	Achievement	SLA	SEA	TSA	social_derogation	cognitive_obstruction	physiological_tenseness	TA_Total	GA		Gender	Grade	Age	Achievement	SLA	SEA	TSA	social_derogation	cognitive_obstruction	physiological_tenseness	TA_Total	GA		Gender	Grade	Age	Achievement	SLA	SEA	TSA	social_derogation	cognitive_obstruction	physiological_tenseness	TA_Total	GA		Gender	Grade	Age	Achievement	SLA	SEA	TSA	social_derogation	cognitive_obstruction	physiological_tenseness	TA_Total
1	11	16	1	7	6	13	5	6	4	15	0.222222		1	11	16	2	6	12	18	23	5	3	31	0.333333		2	11	17	1	5	4	9	29	23	15	67	1.33333		2	11	18	2	15	14	29	25	10	18	53
1	11	16	1	7	14	21	21	8	5	34	1.77778		1	11	16	2	13	19	32	14	9	7	30	2.11111		2	11	15	1	5	5	10	6	7	4	17	0.333333		2	11	18	2	15	14	29	25	10	18	53
1	11	17	1	10	10	20	22	14	18	54	2.33333		1	11	16	2	16	18	34	12	18	18	48	2.88889		2	11	17	1	7	7	14	6	4	3	13	1.11111		2	11	18	2	6	12	18	7	4	4	15
1	11	17	1	22	15	37	11	8	8	27	0.666667		1	11	18	2	17	14	31	20	11	11	42	2.22222		2	11	16	1	5	5	10	6	23	4	33	0.333333		2	11	17	2	9	14	23	5	15	9	29
1	11	17	1	20	18	38	29	9	14	52	1.77778		1	11	16	2	11	15	26	11	8	6	25	0.666667		2	11	16	1	10	15	25	12	10	9	31	1.66667		2	11	17	2	7	4	11	18	12	10	40
1	11	16	1	7	8	15	9	9	11	29	0.444444		1	11	16	2	14	10	24	6	4	4	14	1.66667		2	11	16	1	6	5	11	5	9	7	21	2.22222		2	11	16	2	9	16	25	18	15	18	51
1	11	16	1	5	12	17	12	5	13	30	1.44444		1	11	17	2	10	15	25	16	17	10	43	0.777778		2	11	16	1	5	4	9	5	10	3	18	0.444444		2	11	17	2	10	6	16	14	14	6	34
1	11	16	1	16	12	28	20	10	15	45	2		1	11	17	2	13	11	24	13	12	11	36	0.666667		2	11	16	1	8	10	18	8	6	4	18	0.444444		2	11	15	2	17	16	33	20	12	12	44
1	11	16	1	7	16	23	19	14	14	47	1.11111		1	11	17	2	12	8	20	8	12	10	30	0.777778		2	11	16	1	9	8	17	12	8	8	28	0.777778		2	11	17	2	21	12	33	5	4	4	13
1	11	17	1	18	16	34	17	20	10	47	2		1	11	17	2	9	7	16	7	7	3	17	0.888889		2	11	17	1	5	9	14	7	7	11	25	2.66667		2	11	16	2	19	8	27	17	11	18	46
1	11	17	1	10	20	30	26	15	15	56	2.33333		1	11	16	2	12	12	24	7	5	13	25	1.33333		2	11	16	1	5	4	9	10	8	6	24	0.333333		2	11	20	2	15	14	29	27	10	18	55
1	11	16	1	7	13	20	9	11	16	36	1		1	11	17	2	11	15	26	22	20	10	52	2.11111		2	11	17	1	14	10	24	20	13	8	41	1.11111		2	11	15	2	9	15	24	11	10	6	27
1	11	17	1	6	8	14	5	6	5	16	0.333333		1	11	16	2	7	8	15	16	16	7	39	1.77778		2	11	17	1	9	17	26	10	8	6	24	1.88889		2	11	16	2	15	16	31	20	15	14	49
1	11	16	1	6	7	13	6	5	11	22	1.11111		1	11	16	2	14	8	22	12	14	10	36	1.22222		2	11	16	1	8	5	13	10	11	6	27	1.77778		2	11	16	2	17	16	33	16	9	4	29
1	11	16	1	7	9	16	6	4	4	14	0.888889		1	11	16	2	7	7	14	17	6	12	35	0.666667		2	11	16	1	6	7	13	22	19	4	45	0.666667		2	11	17	2	10	9	19	14	15	10	39
1	11	16	1	7	13	20	26	15	16	57	1.66667		1	11	18	2	12	9	21	17	11	13	41	1.55556		2	11	17	1	6	5	11	7	8	6	21	0.222222		2	11	17	2	6	8	14	5	13	3	21
1	11	16	1	8	5	13	11	9	3	23	0.666667		1	11	16	2	14	9	23	8	7	3	18	2		2	11	16	1	5	5	10	7	11	8	26	0.444444		2	11	17	2	22	19	41	15	14	9	38
1	11	16	1	6	6	12	10	4	11	25	0.777778		1	11	16	2	14	19	33	24	11	15	50	1.66667		2	11	16	1	10	8	18	10	8	6	24	1.11111		2	11	16	2	6	12	18	9	8	7	24
1	11	17	1	7	7	14	9	8	9	26	2.11111		1	11	16	2	7	10	17	7	14	15	36	1.66667		2	11	17	1	6	4	10	7	4	4	15	0.555556		2	11	17	2	9	9	18	10	13	7	30
1	11	15.5	1	10	14	24	26	7	11	44	0.888889		1	11	16	2	6	14	20	11	4	10	25	2.11111		2	11	17	1	8	10	18	14	15	11	40	1.77778		2	11	17	2	10	14	24	29	7	13	49
1	11	16	1	7	9	16	27	6	11	44	2.44444		1	11	16	2	11	17	28	11	10	15	36	1.66667		2	11	15	1	6	12	18	25	14	13	52	0.777778		2	11	16	2	7	7	14	30	22	11	63
1	11	15	1	6	9	15	25	20	9	54	2.66667		1	11	15	2	16	16	32	15	17	16	48	2.22222		2	11	18	1	8	11	19	19	7	10	36	1.77778		2	11	19	2	10	12	22	16	13	17	46
1	11	16	1	5	7	12	9	16	12	37	2		1	11	17	2	13	14	27	19	16	8	43	1.22222		2	11	16	1	10	12	22	24	10	11	45	1.55556		2	11	18	2	10	7	17	5	4	3	12
1	11	16	1	7	13	20	8	9	8	25	0.888889		1	11	16	2	15	14	29	6	11	15	32	1.11111		2	11	17	1	7	11	18	7	6	15	28	1.33333		2	11	17	2	10	8	18	5	4	3	12
1	11	16	1	5	5	10	8	7	10	25	1		1	11	16	2	8	7	15	5	6	8	19	1		2	11	17	1	10	7	17	14	8	9	31	1.77778		2	11	18	2	6	4	10	10	4	3	17
1	11	16	1	7	16	23	13	17	8	38	2.22222		1	11	16	2	8	11	19	11	5	7	23	0.777778		2	11	17	1	7	12	19	7	11	8	26	0.444444		2	11	16	2	16	19	35	24	15	17	56
1	11	17	1	7	12	19	8	11	16	35	1.88889		1	11	18	2	12	17	29	13	21	18	52	2.11111		2	11	17	1	5	4	9	15	16	9	40	1.55556		2	11	18	2	8	8	16	5	4	3	12
1	11	16.5	1	5	11	16	19	16	18	53	1.88889		1	11	16	2	7	9	16	9	8	4	21	2		2	11	16	1	5	4	9	6	4	4	14	2.44444		2	11	19	2	12	9	21	9	14	6	29
1	11	17	1	7	7	14	5	4	4	13	1.11111		1	11	16	2	12	13	25	7	4	4	15	0.666667		2	11	16	1	5	9	14	12	7	5	24	1.66667		2	11	18	2	8	6	14	5	4	3	12
1	11	16	1	7	10	17	21	7	13	41	2.22222		1	11	18	2	9	8	17	14	18	18	50	2.11111		2	11	17	1	8	11	19	11	13	8	32	1.22222		2	11	19	2	10	12	22	12	21	6	39
1	11	16	1	7	18	25	15	22	18	55	1.88889		1	11	15	2	8	6	14	8	10	11	29	1.77778		2	11	16	1	5	8	13	8	4	4	16	0.888889		2	11	17	2	11	14	25	9	4	3	16
1	11	16	1	5	7	12	5	15	14	34	1		1	11	16	2	12	15	27	14	16	10	40	2		2	11	17	1	11	10	21	9	9	7	25	0.555556		2	11	17	2	19	8	27	8	10	9	27
1	11	16	1	10	16	26	26	12	18	56	2.88889		1	11	16	2	6	15	21	6	5	11	22	1		2	11	16	1	13	15	28	15	12	9	36	1.77778		2	11	18	2	13	16	29	22	16	12	50
1	11	16	1	10	16	26	21	14	18	53	1.33333		1	11	16	2	10	12	22	5	6	7	18	0.888889		2	11	16	1	5	8	13	8	7	11	26	1.66667		2	11	16	2	8	10	18	6	9	6	21
1	11	16	1	5	9	14	21	8	10	39	1.77778		1	11	17	2	13	10	23	6	12	3	21	1.33333		2	11	16	1	13	11	24	7	8	7	22	2.44444		2	11	17	2	13	13	26	13	12	4	29
1	11	16	1	8	17	25	15	8	14	37	1.44444		1	11	17	2	8	15	23	10	10	13	33	1.55556		2	11	16	1	7	13	20	23	15	16	54	1.44444		2	11	16	2	9	10	19	7	8	6	21
1	11	16	1	5	6	11	27	7	7	41	0.444444		1	11	16	2	12	16	28	19	11	18	48	2.11111		2	11	17	1	10	10	20	8	8	4	20	0.666667		2	11	17	2	5	4	9	5	4	3	12
1	11	15	1	9	9	18	25	16	18	59	2.77778		1	11	17	2	18	16	34	6	6	12	24	1.11111		2	11	16	1	8	9	17	6	4	13	23	1.22222		2	11	17	2	14	10	24	21	16	15	52
1	11	16	1	5	14	19	13	12	14	39	1		1	11	16	2	8	12	20	30	12	18	60	1.88889		2	11	17	1	5	4	9	5	4	3	12	0.333333		2	11	16	2	19	12	31	17	16	9	42
1	11	16	1	7	11	18	10	9	6	25	0.777778		1	11	16	2	7	11	18	6	11	18	35	1.88889		2	11	17	1	8	10	18	8	7	5	20	2		2	12	19	2	17	15	32	15	13	9	37
1	11	16	1	11	9	20	10	8	6	24	0.888889		1	11	16	2	6	18	24	7	9	18	34	0.888889		2	11	16	1	8	11	19	21	10	11	42	0.777778		2	12	18	2	9	4	13	6	4	5	15
1	11	17	1	7	12	19	14	9	7	30	0.888889		1	11	16	2	6	12	18	13	12	13	38	1		2	11	18	1	9	12	21	28	5	15	48	1.33333		2	12	17	2	21	16	37	27	17	8	52
1	11	16	1	13	4	17	5	19	3	27	2.11111		1	11	17	2	6	12	18	15	17	14	46	2.44444		2	11	16	1	15	12	27	22	11	12	45	1.55556		2	12	19	2	15	13	28	24	10	15	49
1	11	16	1	5	4	9	7	7	15	29	1.11111		1	11	17	2	17	12	29	16	16	12	44	2		2	11	17	1	7	6	13	30	4	18	52	0.777778		2	12	18	2	9	16	25	7	8	5	20
1	11	16	1	13	11	24	5	9	6	20	0.666667		1	11	17	2	8	6	14	9	4	9	22	1.33333		2	11	17	1	10	7	17	8	9	11	28	1.11111		2	12	19	2	5	7	12	5	4	3	12
1	11	16	1	7	10	17	11	14	8	33	1.55556		1	11	15	2	7	11	18	9	17	11	37	1.88889		2	12	17	1	10	14	24	10	10	7	27	1.77778		2	12	18	2	7	4	11	5	4	3	12
1	12	17	1	5	7	12	5	4	3	12	0.333333		1	11	16	2	15	11	26	12	16	16	44	1.77778		2	12	18	1	5	4	9	9	16	7	32	1		2	12	18	2	7	5	12	5	13	3	21
1	12	17	1	9	15	24	20	16	17	53	2.77778		1	12	17	2	8	14	22	5	5	14	24	1.88889		2	12	17	1	7	7	14	9	5	4	18	0.666667		2	12	17	2	7	5	12	5	4	3	12
1	12	17	1	5	6	11	7	7	11	25	0.888889		1	12	17	2	10	11	21	19	9	17	45	1.33333		2	12	17	1	10	9	19	11	8	7	26	2.11111		2	12	17	2	7	7	14	5	7	3	15
1	12	17	1	8	19	27	5	18	17	40	2.11111		1	12	17	2	11	13	24	9	11	10	30	0.888889		2	12	17	1	8	9	17	10	8	4	22	2.11111		2	12	17	2	17	17	34	23	18	13	54
1	12	17	1	6	10	16	11	13	12	36	1.22222		1	12	20	2	12	7	19	12	10	12	34	2		2	12	17	1	5	4	9	5	4	3	12	0.333333		2	12	18	2	5	8	13	15	9	10	34
1	12	17	1	5	9	14	8	8	5	21	0.333333		1	12	17	2	12	12	24	17	9	11	37	1		2	12	18	1	5	4	9	5	4	4	13	1.44444		2	12	17	2	17	13	30	14	17	6	37
1	12	18	1	6	10	16	12	6	14	32	1.11111		1	12	17	2	11	9	20	15	10	9	34	1.44444		2	12	18	1	5	10	15	5	5	7	17	0.555556		2	12	18	2	10	8	18	20	21	12	53
1	12	17	1	7	18	25	16	12	17	45	3		1	12	17	2	9	18	27	14	20	18	52	1.11111		2	12	16	1	5	6	11	6	5	7	18	0.555556		2	12	18	2	10	8	18	19	10	10	39
1	12	17	1	10	5	15	5	8	17	30	0.333333		1	12	16	2	10	7	17	7	16	15	38	0.777778		2	12	17	1	9	10	19	19	19	6	44	1.77778		2	12	17	2	10	10	20	13	8	10	31
1	12	17	1	5	5	10	5	4	3	12	0.111111		1	12	17	2	13	15	28	11	14	13	38	1.66667		2	12	17	1	6	8	14	8	6	10	24	1.88889		2	12	17	2	15	12	27	7	13	10	30
1	12	17	1	5	10	15	7	9	11	27	0.888889		1	12	18	2	12	16	28	13	16	11	40	2.55556		2	12	17	1	6	11	17	23	10	12	45	1.22222		2	12	19	2	8	11	19	15	9	18	42
1	12	17	1	9	9	18	6	10	8	24	0.888889		1	12	17	2	10	17	27	8	10	10	28	2.33333		2	12	17	1	5	6	11	7	7	10	24	0.444444		2	12	17	2	17	15	32	16	13	13	42
1	12	17	1	5	6	11	7	4	4	15	0.888889		1	12	17	2	7	10	17	18	13	11	42	1.55556		2	12	17	1	6	5	11	12	7	6	25	0.444444		2	12	19	2	5	8	13	5	4	3	12
1	12	17	1	10	15	25	25	14	18	57	2.33333		1	12	17	2	13	14	27	26	12	18	56	2.11111		2	12	18	1	7	8	15	6	13	10	29	0.444444		2	12	18	2	17	14	31	9	12	18	39
1	12	16	1	6	8	14	6	4	3	13	0.444444		1	12	17	2	9	14	23	13	15	8	36	0.777778		2	12	18	1	10	15	25	24	13	14	51	2.77778		2	12	18	2	15	14	29	13	10	15	38
1	12	16	1	6	5	11	6	4	6	16	0.888889		1	12	17	2	7	11	18	22	20	10	52	2.11111		2	12	17	1	6	5	11	8	16	8	32	0.555556		2	12	17	2	12	11	23	12	19	6	37
1	12	17	1	6	11	17	8	6	4	18	2.55556		1	12	17	2	10	19	29	22	16	15	53	2.44444		2	12	15	1	12	12	24	5	4	15	24	1		2	12	18	2	14	10	24	10	15	9	34
1	12	17	1	9	5	14	8	4	7	19	1.66667		1	12	17	2	6	10	16	6	9	13	28	0.111111		2	12	17	1	9	11	20	23	7	15	45	2.44444		2	12	17	2	15	10	25	18	8	18	44
1	12	17	1	7	5	12	5	4	6	15	2.66667		1	12	17	2	6	17	23	24	9	18	51	2		2	12	18	1	7	12	19	18	16	11	45	1		2	12	17	2	13	13	26	10	12	8	30
1	12	16	1	6	8	14	13	4	4	21	1.22222		1	12	18	2	7	16	23	5	13	16	34	1.11111		2	12	17	1	5	4	9	5	4	3	12	1.11111		2	12	19	2	21	16	37	24	8	14	46
1	12	17	1	5	7	12	6	6	3	15	1.33333		1	12	17	2	8	12	20	12	15	14	41	1		2	12	18	1	12	11	23	5	4	3	12	1.11111		2	12	19	2	8	10	18	15	15	11	41
1	12	17	1	6	5	11	6	14	5	25	0.333333		1	12	17	2	11	10	21	5	18	14	37	1.55556		2	12	18	1	5	4	9	5	4	3	12	1.22222		2	12	18	2	8	11	19	28	10	18	56
1	12	17	1	7	7	14	9	7	3	19	0.111111		1	12	17	2	6	6	12	13	4	7	24	0.555556		2	12	19	1	5	4	9	7	14	5	26	1.88889		2	12	18	2	19	12	31	5	6	3	14
1	12	18	1	6	8	14	8	7	11	26	2.66667		1	12	17	2	8	9	17	21	6	15	42	1.77778		2	12	17	1	8	13	21	12	21	7	40	1.44444		2	12	18	2	12	14	26	23	10	17	50
1	12	17	1	9	15	24	11	16	10	37	1.11111		1	12	17	2	6	10	16	11	6	7	24	0.666667		2	12	17	1	5	4	9	7	7	5	19	0.222222		2	12	19	2	18	16	34	26	17	3	46
1	12	17	1	5	8	13	15	4	11	30	0.888889		1	12	17	2	5	9	14	8	4	12	24	0.777778		2	12	18	1	5	5	10	5	4	4	13	0		2	12	19	2	11	10	21	10	11	18	39
1	12	17	1	7	19	26	6	13	14	33	2		1	12	17	2	5	10	15	10	6	17	33	1		2	12	17	1	7	9	16	6	6	6	18	1.11111		2	12	17	2	9	13	22	10	4	18	32
1	12	17	1	5	18	23	6	8	14	28	1.88889		1	12	17	2	19	15	34	15	12	11	38	1.88889		2	12	18	1	10	15	25	5	12	15	32	1.33333		2	12	17	2	7	11	18	6	17	9	32
1	12	17	1	11	16	27	28	18	18	64	1.77778		1	12	17	2	5	12	17	10	19	6	35	2.22222		2	12	18	1	8	18	26	5	13	3	21	1.55556		2	12	18	2	7	15	22	25	11	11	47
1	12	16	1	5	8	13	12	15	12	39	2.22222		1	12	17	2	12	19	31	27	21	18	66	2.66667		2	12	17	1	5	5	10	5	4	3	12	0.333333		2	12	17	2	7	6	13	10	8	3	21
1	12	17	1	6	4	10	13	7	7	27	1.88889		1	12	16	2	16	19	35	22	5	18	45	1.77778		2	12	17	1	7	5	12	5	6	4	15	1		2	12	19	2	5	16	21	26	18	16	60
1	12	17	1	5	5	10	7	5	4	16	1.55556		1	12	17	2	17	17	34	6	23	18	47	2.66667		2	12	17	1	6	9	15	5	8	11	24	1		2	12	17	2	9	12	21	16	13	14	43
1	12	17	1	5	11	16	22	11	17	50	1.88889		1	12	19	2	9	10	19	7	10	13	30	1.11111		2	12	18	1	10	15	25	5	11	17	33	1.44444		2	12	17	2	11	8	19	15	7	9	31
1	12	17	1	14	7	21	5	4	3	12	0.777778		1	12	16	2	9	16	25	25	10	18	53	2.44444		2	12	17	1	5	5	10	8	8	8	24	0.666667		2	12	17	2	9	7	16	30	4	14	48
1	12	16	1	10	14	24	11	8	18	37	1.77778		1	12	18	2	18	17	35	8	14	11	33	2.22222		2	12	19	1	6	7	13	28	15	15	58	2.33333		2	12	17	2	15	13	28	18	6	16	40
1	12	17	1	10	16	26	17	5	9	31	0.777778		1	12	17	2	12	13	25	13	22	18	53	1.66667		2	12	17	1	8	14	22	18	5	14	37	1.33333		2	12	18	2	10	19	29	16	8	18	42
1	12	18	1	6	12	18	9	4	4	17	0.444444		1	12	18	2	16	18	34	6	15	18	39	1.44444		2	12	17	1	10	6	16	5	5	3	13	0.555556		2	12	18	2	10	15	25	7	13	4	24
1	12	17	1	6	13	19	19	13	15	47	2.55556		1	12	17	2	18	13	31	13	9	13	35	1.22222		2	12	17	1	5	9	14	8	13	4	25	1		2	12	17	2	5	4	9	6	5	3	14
1	12	17	1	6	5	11	5	4	3	12	0.333333		1	12	17	2	11	9	20	5	12	4	21	1.66667		2	12	17	1	6	15	21	9	8	4	21	1.55556		2	12	19	2	9	12	21	12	15	17	44
1	12	17	1	12	11	23	13	11	8	32	1.66667		1	12	17	2	7	9	16				0	0.555556															2	12	18	2	11	7	18	20	6	15	41
1	12	17	1	8	10	18	17	15	6	38	1		1	12	17	2	9	7	16	5	13	10	28	0.555556															2	12	18	2	5	8	13	12	10	14	36
													1	12	18	2	10	9	19	13	10	7	30	2.11111															2	12	16	2	5	16	21	7	14	15	36
													1	12	17	2	12	8	20	10	9	3	22	1.55556															2	12	18	2	10	11	21	21	5	3	29
													1	12	17	2	8	9	17	6	10	3	19	1.88889															2	12	17	2	5	15	20	8	17	13	38
													1	12	16	2	8	16	24	7	7	15	29	2.11111															2	12	17	2	6	9	15	8	7	3	18
													1	12	17	2	9	7	16	9	5	16	30	0.777778															2	12	17	2	17	11	28	13	13	10	36
													1	12	17	2	6	10	16	7	12	10	29	0.888889
													1	12	17	2	11	13	24	19	13	16	48	2.66667
													1	12	17	2	15	12	27	7	7	7	21	1.66667
													1	12	17	2	11	14	25	26	16	16	58	1.66667
													1	12	18	2	5	12	17	5	4	7	16	0.444444
													1	12	17	2	9	19	28	26	21	18	65	3
				SLA	SEA	TSA	social_derogation	cognitive_obstruction	physiological_tenseness	TA_Total	GA
				7.72414	10.4138	18.1379	12.6667	9.68966	10.1839	32.5402	1.40358						10.3776	12.398	22.7755	12.5258	11.4639	11.8247	35.449	1.53401						7.38824	8.62353	16.0118	11.0588	9.17647	7.94118	28.1765	1.18954						11.1739	11.1739	22.3478	13.9022	10.663	9.69565	34.2609
				3.29443	4.29318	6.28059	7.18795	4.70356	5.03598	13.6874	0.76063						3.55085	3.65169	5.89868	6.30326	4.96878	4.57577	12.303	0.643677						2.43533	3.6871	5.50215	6.94597	4.62441	4.08351	12.3753	0.65349						4.59002	3.88179	7.32516	7.36499	4.72375	5.40195	13.8967
[truncated: 1 more columns]
